# Supplementary material for: Ethyl ferulate contributes to the inhibition of the inflammatory responses in murine RAW 264.7 macrophage cells and acute lung injury in mice
Source: PLoS One. 2021 May 26;16(5):e0251578. doi: 10.1371/journal.pone.0251578 (PMC8153479; doi:10.1371/journal.pone.0251578)
Supplement: S1 File — (ZIP) [file pone.0251578.s001.zip › Western blot/21.01.16 灰度分析.xlsx]

## Sheet: Sheet1
F2 cox2-1	1	20054		F2 cox2-2	1	20887		F2 cox2-3	1	36336
	2	11827			2	13685			2	26310
	3	12355			3	14547			3	18112
F2 gapdh-1	1	63567		F2 gapdh-2	1	44707		F2 gapdh-3	1	21381
	2	60781			2	49982			2	21153
	3	55044			3	46576			3	23645
	4	52419			4	52849			4	20772
F2 iNOS-1	1	12832		F2 iNOS-2	1	13674		F2 iNOS-3	1	3537
	2	23999			2	17821			2	21117
	3	13632			3	13900			3	11818
	4	11225			4	16598			4	12731
F3 gapdh-1	1	26804		F3 gapdh-2	1	26111		F3 gapdh-3	1	22215
	2	31259			2	23346			2	21702
	3	30902			3	23104			3	25370
	4	24995			4	21166			4	25417
F3 IL-6-1	1	15951		F3 IL-6-2	1	12439		F3 IL-6-3	1	6593
	2	23484			2	24588			2	21863
	3	18176			3	21830			3	25068
	4	14096			4	19690			4	16576
F3 TNFa-1	1	7300		F3 TNFa-2	1	15626		F3 TNFa-3	1	17555
	2	20860			2	25567			2	28545
	3	22467			3	18508			3	24139
	4	14705			4	14216			4	14058
fig 4 histone H3 (nuclear)-1	1	18294		fig 4 histone H3 (nuclear)-2	1	16429		fig 4 histone H3 (nuclear)-3	1	14829
	2	19092			2	18296			2	18327
	3	21863			3	17171			3	20343
	4	19631			4	19499			4	12805
fig 4 IкB-α (cytosolic)-1	1	17665		fig 4 IкB-α (cytosolic)-2	1	17498		fig 4 IкB-α (cytosolic)-3	1	17567
	2	10743			2	8478			2	8270
	3	25819			3	23826			3	25124
	4	22632			4	19270			4	13671
fig 4 NF-кB (cytosolic)-1	1	20813		fig 4 NF-кB (cytosolic)-2	1	26675		fig 4 NF-кB (cytosolic)3	1	23718
	2	14807			2	12286			2	8331
	3	21694			3	13583			3	17019
	4	21492			4	19393			4	14245
fig 4 NF-кB (nuclear)-1	1	13831		fig 4 NF-кB (nuclear)-2	1	5394		fig 4 NF-кB (nuclear)-3	1	15438
	2	15968			2	12618			2	26479
	3	13580			3	10481			3	22834
	4	9794			4	7736			4	13686
fig 4 p-IкB-α (cytosolic)-1	1	13213		fig 4 p-IкB-α (cytosolic)-2	1	14957		fig 4 p-IкB-α (cytosolic)-3	1	12847
	2	22650			2	26155			2	24164
	3	24501			3	23228			3	23110
	4	17178			4	12649			4	11578
fig 4 p65-1	1	12757		fig 4 p65-2	1	17534		fig 4 p65-2	1	23169
	2	20769			2	28318			2	36640
	3	17207			3	22263			3	27908
	4	13253			4	18793			4	21318
fig 4 p-p65-1	1	12688		fig 4 p-p65-2	1	17012		fig 4 p-p65-3	1	22459
	2	20336			2	29057			2	36427
	3	17138			3	22051			3	28222
	4	12862			4	18698			4	21272
fig 4a gapdh-1	1	40202		fig 4a gapdh-2	1	36765		fig 4a gapdh-3	1	25918
	2	39686			2	43174			2	22268
	3	35137			3	39467			3	21497
	4	38132			4	40341			4	22663
fig 4e GAPDH-1	1	25351		fig 4e GAPDH-2	1	29335		fig 4e GAPDH-3	1	36313
	2	28420			2	30876			2	33690
	3	27138			3	29949			3	37764
	4	27590			4	28177			4	30560
fig 5 GAPDH (cytosolic)-1	1	24071		fig 5 GAPDH (cytosolic)-2	1	26957		fig 5 GAPDH (cytosolic)-3	1	25726
	2	24970			2	26284			2	21134
	3	23253			3	27904			3	23414
	4	20395			4	28354			4	25814
fig 5 ho-1 (cytosolic)-1	1	13931		fig 5 ho-1 (cytosolic)-2	1	10147		fig 5 ho-1 (cytosolic)-3	1	11227
	2	13088			2	19172			2	15634
	3	20048			3	17126			3	19385
	4	22260			4	17886			4	26464
fig 6A GAPDH-1	1	18170		fig 6A GAPDH-2	1	19829		fig 6A GAPDH-3	1	24583
	2	15533			2	18774			2	29243
	3	15917			3	21231			3	21725
	4	16902			4	27503			4	25572
fig 6A histone H3-1	1	23648		fig 6A histone H3-2	1	27258		fig 6A histone H3-3	1	16325
	2	22362			2	25408			2	26607
	3	21580			3	28744			3	24693
	4	22828			4	22566			4	18784
fig 6A nrf2(cytosolic)-1	1	9711		fig 6A nrf2(cytosolic)-2	1	5982		fig 6A nrf2(cytosolic)-3	1	6932
	2	10863			2	6608			2	14260
	3	10255			3	14541			3	18890
	4	21346			4	26907			4	26475
fig 6A nrf2(nuclear)-1	1	8393		fig 6A nrf2(nuclear)-1	1	7727		fig 6A nrf2(nuclear)-1	1	7789
	2	11103			2	13664			2	9782
	3	17282			3	26710			3	13998
	4	23236			4	23124			4	26540
fig 6F histone H3-1	1	47248		fig 6F histone H3-2	1	17426		fig 6F histone H3-3	1	18132
	2	44494			2	22864			2	18508
	3	44908			3	23847			3	20439
	4	40679			4	24466			4	19366
	5	39689			5	19648			5	21845
fig 6F nrf2(nuclear)-1	1	4983		fig 6F nrf2(nuclear)-2	1	6440
	2	5491			2	4537
	3	7058			3	8606
	4	12029			4	18493
	5	20368			5	20327
fig 7 histone H3 (nuclear)-1	1	23149		fig 7 histone H3 (nuclear)-2	1	22471		fig 7 histone H3 (nuclear)-3	1	43167
	2	26356			2	21755			2	47316
	3	28101			3	20769			3	47424
	4	29089			4	26149			4	43702
	5	28586			5	26622			5	45586
	6	29081			6	27351			6	42137
	7	34073			7	28102			7	42136

## Sheet: Sheet2
					63567
	F2 cox2-1	1	20054		60781		0.329939
		2	11827		55044		0.214864
		3	12355		52419		0.235697
							#DIV/0!
	F2 gapdh-1	1	63567				#DIV/0!
		2	60781				#DIV/0!
		3	55044				#DIV/0!
		4	52419				#DIV/0!
							#DIV/0!
	F2 iNOS-1	1	12832		63567		0.201866
		2	23999		60781		0.394844
		3	13632		55044		0.247656
		4	11225		52419		0.21414
					63567		0
	F2 cox2-3	1	36336		60781		0.597818
		2	26310		55044		0.477981
		3	18112		52419		0.345524
							#DIV/0!
	F2 gapdh-3	1	21381				#DIV/0!
		2	21153				#DIV/0!
		3	23645				#DIV/0!
		4	20772				#DIV/0!
							#DIV/0!
	F2 iNOS-3	1	3537		63567		0.0556421
		2	21117		60781		0.347428
		3	11818		55044		0.214701
		4	12731		52419		0.24287
							#DIV/0!
							#DIV/0!
							#DIV/0!
					44707		0
	F2 cox2-2	1	20887		49982		0.41789
		2	13685		46576		0.293821
		3	14547		52849		0.275256
							#DIV/0!
	F2 gapdh-2	1	44707				#DIV/0!
		2	49982				#DIV/0!
		3	46576				#DIV/0!
		4	52849				#DIV/0!
							#DIV/0!
	F2 iNOS-2	1	13674		44707		0.305858
		2	17821		49982		0.356548
		3	13900		46576		0.298437
		4	16598		52849		0.314065
	F3 gapdh-1	1	26804
		2	31259
		3	30902
		4	24995
	F3 IL-6-1	1	15951		26804		0.595098
		2	23484		31259		0.751272
		3	18176		30902		0.588182
		4	14096		24995		0.563953
							#DIV/0!
	F3 TNFa-1	1	7300		26804		0.272347
		2	20860		31259		0.667328
		3	22467		30902		0.72704
		4	14705		24995		0.588318
							#DIV/0!
							#DIV/0!
	F3 gapdh-2	1	26111				#DIV/0!
		2	23346				#DIV/0!
		3	23104				#DIV/0!
		4	21166				#DIV/0!
							#DIV/0!
	F3 IL-6-2	1	12439		26111		0.476389
		2	24588		23346		1.0532
		3	21830		23104		0.944858
		4	19690		21166		0.930266
							#DIV/0!
	F3 TNFa-2	1	15626		26111		0.598445
		2	25567		23346		1.09513
		3	18508		23104		0.801073
		4	14216		21166		0.671643
							#DIV/0!
							#DIV/0!
	F3 gapdh-3	1	22215				#DIV/0!
		2	21702				#DIV/0!
		3	25370				#DIV/0!
		4	25417				#DIV/0!
							#DIV/0!
	F3 IL-6-3	1	6593		22215		0.296781
		2	21863		21702		1.00742
		3	25068		25370		0.988096
		4	16576		25417		0.652162
							#DIV/0!
	F3 TNFa-3	1	17555		22215		0.790232
		2	28545		21702		1.31532
		3	24139		25370		0.951478
		4	14058		25417		0.553094

## Sheet: Sheet3
	fig 4 histone H3 (nuclear)-1	1	18294				fig 4 histone H3 (nuclear)-2	1	16429				fig 4 histone H3 (nuclear)-3	1	14829
		2	19092					2	18296					2	18327
		3	21863					3	17171					3	20343
		4	19631					4	19499					4	12805
	fig 4 IкB-α (cytosolic)-1	1	17665				fig 4 IкB-α (cytosolic)-2	1	17498				fig 4 IкB-α (cytosolic)-3	1	17567
		2	10743					2	8478					2	8270
		3	25819					3	23826					3	25124
		4	22632					4	19270					4	13671
	fig 4 NF-кB (cytosolic)-1	1	20813	40202	0.517711		fig 4 NF-кB (cytosolic)-2	1	26675	36765	0.725554		fig 4 NF-кB (cytosolic)3	1	23718	25918	0.915117
		2	14807	39686	0.373104			2	12286	43174	0.284569			2	8331	22268	0.374124
		3	21694	35137	0.617412			3	13583	39467	0.344161			3	17019	21497	0.791692
		4	21492	38132	0.563621			4	19393	40341	0.480727			4	14245	22663	0.628558
					#DIV/0!						#DIV/0!						#DIV/0!
	fig 4 NF-кB (nuclear)-1	1	13831	18294	0.75604		fig 4 NF-кB (nuclear)-2	1	5394	16429	0.328322		fig 4 NF-кB (nuclear)-3	1	15438	14829	1.04107
		2	15968	19092	0.836371			2	12618	18296	0.689659			2	26479	18327	1.44481
		3	13580	21863	0.621141			3	10481	17171	0.61039			3	22834	20343	1.12245
		4	9794	19631	0.498905			4	7736	19499	0.396738			4	13686	12805	1.0688
					#DIV/0!						#DIV/0!						#DIV/0!
	fig 4 p-IкB-α (cytosolic)-1	1	13213	17665	0.747976		fig 4 p-IкB-α (cytosolic)-2	1	14957	17498	0.854783		fig 4 p-IкB-α (cytosolic)-3	1	12847	17567	0.731314
		2	22650	10743	2.10835			2	26155	8478	3.08504			2	24164	8270	2.92189
		3	24501	25819	0.948952			3	23228	23826	0.974901			3	23110	25124	0.919838
		4	17178	22632	0.759014			4	12649	19270	0.656409			4	11578	13671	0.846902
					#DIV/0!						#DIV/0!						#DIV/0!
	fig 4 p65-1	1	12757	25351	0.503215		fig 4 p65-2	1	17534	29335	0.597716		fig 4 p65-2	1	23169	36313	0.638036
		2	20769	28420	0.730788			2	28318	30876	0.917152			2	36640	33690	1.08756
		3	17207	27138	0.634056			3	22263	29949	0.743364			3	27908	37764	0.739011
		4	13253	27590	0.480355			4	18793	28177	0.666962			4	21318	30560	0.697579
					#DIV/0!						#DIV/0!						#DIV/0!
	fig 4 p-p65-1	1	12688	25351	0.500493		fig 4 p-p65-2	1	17012	29335	0.579922		fig 4 p-p65-3	1	22459	36313	0.618484
		2	20336	28420	0.715552			2	29057	30876	0.941087			2	36427	33690	1.08124
		3	17138	27138	0.631513			3	22051	29949	0.736285			3	28222	37764	0.747325
		4	12862	27590	0.466183			4	18698	28177	0.663591			4	21272	30560	0.696073
	fig 4a gapdh-1	1	40202				fig 4a gapdh-2	1	36765				fig 4a gapdh-3	1	25918
		2	39686					2	43174					2	22268
		3	35137					3	39467					3	21497
		4	38132					4	40341					4	22663
	fig 4e GAPDH-1	1	25351				fig 4e GAPDH-2	1	29335				fig 4e GAPDH-3	1	36313
		2	28420					2	30876					2	33690
		3	27138					3	29949					3	37764
		4	27590					4	28177					4	30560
	fig 5 GAPDH (cytosolic)-1	1	24071		fig 5 GAPDH (cytosolic)-2	1	26957		fig 5 GAPDH (cytosolic)-3	1	25726
		2	24970			2	26284			2	21134
		3	23253			3	27904			3	23414
		4	20395			4	28354			4	25814
	fig 5 ho-1 (cytosolic)-1	1	13931		fig 5 ho-1 (cytosolic)-2	1	10147		fig 5 ho-1 (cytosolic)-3	1	11227
		2	13088			2	19172			2	15634
		3	20048			3	17126			3	19385
		4	22260			4	17886			4	26464

## Sheet: Sheet4
	fig 5 GAPDH (cytosolic)-1	1	24071			fig 5 GAPDH (cytosolic)-2	1	26957			fig 5 GAPDH (cytosolic)-3	1	25726
		2	24970				2	26284				2	21134
		3	23253				3	27904				3	23414
		4	20395				4	28354				4	25814
	fig 5 ho-1 (cytosolic)-1	1	13931	24071	0.578746	fig 5 ho-1 (cytosolic)-2	1	10147	26957	0.376414	fig 5 ho-1 (cytosolic)-3	1	11227	25726	0.436407
		2	13088	24970	0.524149		2	19172	26284	0.729417		2	15634	21134	0.739756
		3	20048	23253	0.862168		3	17126	27904	0.613747		3	19385	23414	0.827923
		4	22260	20395	1.09144		4	17886	28354	0.63081		4	26464	25814	1.02518

## Sheet: Sheet5
	fig 6A GAPDH-1	1	18170				fig 6A GAPDH-2	1	19829			fig 6A GAPDH-3	1	24583
		2	15533					2	18774				2	29243
		3	15917					3	21231				3	21725
		4	16902					4	27503				4	25572
	fig 6A histone H3-1	1	23648				fig 6A histone H3-2	1	27258			fig 6A histone H3-3	1	16325
		2	22362					2	25408				2	26607
		3	21580					3	28744				3	24693
		4	22828					4	22566				4	18784
	fig 6A nrf2(cytosolic)-1	1	9711	18170	0.534452		fig 6A nrf2(cytosolic)-2	1	5982	19829	0.301679	fig 6A nrf2(cytosolic)-3	1	6932	24583	0.281983
		2	10863	15533	0.69935			2	6608	18774	0.351976		2	14260	29243	0.487638
		3	10255	15917	0.64428			3	14541	21231	0.684895		3	18890	21725	0.869505
		4	21346	16902	1.26293			4	26907	27503	0.97833		4	26475	25572	1.03531
					#DIV/0!						#DIV/0!					#DIV/0!
	fig 6A nrf2(nuclear)-1	1	8393	23648	0.354914		fig 6A nrf2(nuclear)-1	1	7727	27258	0.283476	fig 6A nrf2(nuclear)-1	1	7789	16325	0.477121
		2	11103	22362	0.496512			2	13664	25408	0.537783		2	9782	26607	0.367648
		3	17282	21580	0.800834			3	26710	28744	0.929237		3	13998	24693	0.566881
		4	23236	22828	1.01787			4	23124	22566	1.02473		4	26540	18784	1.4129
					#DIV/0!						#DIV/0!
	fig 6F histone H3-1	1	47248		#DIV/0!		fig 6F histone H3-2	1	17426		#DIV/0!	fig 6F histone H3-3	1	18132
		2	44494		#DIV/0!			2	22864		#DIV/0!		2	18508
		3	44908		#DIV/0!			3	23847		#DIV/0!		3	20439
		4	40679		#DIV/0!			4	24466		#DIV/0!		4	19366
		5	39689		#DIV/0!			5	19648		#DIV/0!		5	21845
					#DIV/0!						#DIV/0!
	fig 6F nrf2(nuclear)-1	1	4983	47248	0.105465		fig 6F nrf2(nuclear)-2	1	6440	17426	0.369563
		2	5491	44494	0.12341			2	4537	22864	0.198434
		3	7058	44908	0.157166			3	8606	23847	0.360884
		4	12029	40679	0.295705			4	18493	24466	0.755865
		5	20368	39689	0.51319			5	20327	19648	1.03456
	1	23149		fig 7 histone H3 (nuclear)-2	1	22471		fig 7 histone H3 (nuclear)-3	1	43167
	2	26356			2	21755			2	47316
	3	28101			3	20769			3	47424
	4	29089			4	26149			4	43702
	5	28586			5	26622			5	45586
	6	29081			6	27351			6	42137
	7	34073			7	28102			7	42136
	1	1983.84	23149	0.0856988
	2	18763.6	26356	0.711929
	3	674.012	28101	0.0239853
	4	9917.88	29089	0.34095
	5	13320.6	28586	0.465985
	6	24578.8	29081	0.845185
	7	4645.43	34073	0.136337
				#DIV/0!
				#DIV/0!
				#DIV/0!
				#DIV/0!
	1	1667.67	22471	0.0742143
	2	19042.8	21755	0.875329
	3	327.82	20769	0.0157841
	4	13265.3	26149	0.507298
	5	21256.3	26622	0.79845
	6	22523.2	27351	0.823489
	7	1559.01	28102	0.0554769
				#DIV/0!
				#DIV/0!
	1	13585.1	43167	0.314711
	2	41257.6	47316	0.871958
	3	3854.79	47424	0.0812835
	4	17541.5	43702	0.401389
	5	49130.8	45586	1.07776
	6	60296.1	42137	1.43095
	7	15601.3	42136	0.37026
